# Supplementary material for: Evaluation of reference genes for reverse transcription quantitative PCR analyses of fish-pathogenic Francisella strains exposed to different growth conditions
Source: BMC Res Notes. 2013 Mar 2;6:76. doi: 10.1186/1756-0500-6-76 (PMC3599356; doi:10.1186/1756-0500-6-76)
Supplement: Additional file 1 — List of reference genes used in publications for RT-qPCR gene expression analyses in Francisella spp. [30-43]. [file 1756-0500-6-76-S1.xlsx]

## Sheet: Ark1
Additional file 1. List of reference genes used in publications for RT-qPCR gene expression analyses in Francisella spp.
Strain	Gene abbreviation	Complete gene name	Locus tag	Accession number	Reference
F. tularensis ssp. tularensis Schu4	gyrA	DNA gyrase subunit A	FTT1575	YP_170497.1	[30]
	trpB	Tryptophan synthase subunit beta	FTT1773	YP_170663.1	[31]
F. tularensis ssp. holarctica LVS	16 S rRNA	16 S ribosomal RNA	FTLR0003	3952047	[32]
	50 s rRNA	50 S ribosomal RNA	FTL0247	YP_513042.1	[33]
	uvrD	DNA helicase II	FTL1656	YP_514291.1	[34, 35]
	dnaK	Heat shock protein dnaK	FTL1191	YP_513874.1	[36]
	polA	DNA polymerase I	FTL1666	YP_514301.1	[37]
	trpB	Tryptophan synthase subunit beta	FTL0099	YP_512898.1	[37]
	tul4	17 kDa Lipoprotein Tul4 precursor	FTL0421	YP_513194.1	[38, 39]
F. tularensis ssp. novicida U112	16 s rRNA	16 S ribosomal RNA	FTN0472	NR_074665.1	[40, 41]
	dnaK	Heat shock protein dnaK	FTN1284	YP_898919.1	[40, 41]
	uvrD	DNA helicase II	FTN1594	YP_899208.1	[42, 43]
